# Supplementary material for: Intranasal DC-targeting vaccine booster elicits durable and cross-clade protective immunity against sarbecoviruses in mice
Source: J Clin Invest. 2026 Jan 15;136(6):e195784. doi: 10.1172/JCI195784 (PMC12987630; doi:10.1172/JCI195784)
Supplement: Supporting data values [file jci-136-195784-s115.xlsx]

## Sheet: Fig. 1C
Serum nAb Titers (NT50)
Ancestral								Delta
BC mRNA		Clec9AXBB		Clec9ACoV1		Naïve		BC mRNA		Clec9AXBB		Clec9ACoV1		Naïve
1M	6M	1M	6M	1M	6M	1M	6M	1M	6M	1M	6M	1M	6M	1M	6M
403.8	239.1	638.3	385.1	1416	219.5	20	20	122.8	29.2	96.9	136.5	149.3	45.6	20	20
470.6	244.2	691.6	485.7	1452	521.7	20	20	209.2	42.4	421.3	400	354.3	176.9	20	20
1045	271.9	1168	1358	1526		20	20	457.6	92.3	609.4	472.3	359.8		20	20
1099	496	1544.8	2627	4155	1147	20	20	478.8	115.8	647	595.4	1195	263	20	20
1530	598.4	3319.2	3271	4305	1454			793	153.8	753.5	1081.7	1217	269.9
1801	910.5	6939.2	3862	5386	2574			878.3	206	1106.4	1295.7	2543	312
2165	1758	9015.2	12583	5797	2220			1025	406.9	1708	1411.7	3850	1939.7
BA.4/5								XBB.1.5
BC mRNA		Clec9AXBB		Clec9ACoV1		Naïve		BC mRNA		Clec9AXBB		Clec9ACoV1		Naïve
1M	6M	1M	6M	1M	6M	1M	6M	1M	6M	1M	6M	1M	6M	1M	6M
64.73	20.86	675.7	1071	47	20	20	20	20	20	486.1	630.2	21.74	20	20	20
309.2	108.2	1123.2	1366	1385	295.6	20	20	148.1	43.69	672.7	733.7	438.5	92.07	20	20
908.3	393.4	1702.4	1751	1447.5		20	20	597.1	105.8	1053.3	986	1357		20	20
1108	394.9	3923.2	1860	2487.5	361.6	20	20	631	143.8	1333.3	1029	1651	268.4	20	20
1263	541.2	4254.4	3499	3068.8	1053			699.2	167.3	1628.7	1395	1900	551.5
1418	1280	4638.4	4540	3108.8	2002			784.6	341.9	1968	2447	2291	632.9
1804	1551	5084	5197	3451.3	2014			1130	1452	2345.3	2671	2379	1335
RaTG13								GD-1
BC mRNA		Clec9AXBB		Clec9ACoV1		Naïve		BC mRNA		Clec9AXBB		Clec9ACoV1		Naïve
1M	6M	1M	6M	1M	6M	1M	6M	1M	6M	1M	6M	1M	6M	1M	6M
173.6	58.2	209.4	237.1	534.3	171.9	20	20	134.1	35.89	96.1	61.1	115	28.21	20	20
221.3	63.7	413.4	281.8	986.4	330	20	20	221.4	39.81	352.9	100.4	122.7	65.28	20	20
592.1	149.6	500.5	302	1317		20	20	245	93.99	384.6	254.8	334		20	20
658.2	156.3	522.2	594.9	2201	354.1	20	20	382.7	176.7	427.1	430.9	517.9	218.3	20	20
906.8	192.4	816.4	741	3144	403.1			494.3	261.4	593.1	1013	854.4	444.8
1098.8	584.5	1013	1805	4306	1146.3			788.7	363.5	738.7	1141	2732.8	717.6
1271.6	719.9	1843	2500	4881	1296.3			1047	488.7	1288.7	2897	4080	1530
WIV-1								SARS-CoV-1
BC mRNA		Clec9AXBB		Clec9ACoV1		Naïve		BC mRNA		Clec9AXBB		Clec9ACoV1		Naïve
1M	6M	1M	6M	1M	6M	1M	6M	1M	6M	1M	6M	1M	6M	1M	6M
20	20	25.14	23.3	106.3	30.7	20	20	20	20	20	20	130.5	20	20	20
20	20	28.27	41	123.1	36.9	20	20	20	20	20	20.3	191.9	30.2	20	20
20	20	35.59	48.7	248.3		20	20	20.18	20	20	24.1	198		20	20
25.41	20	47.56	50.6	325.5	165.2	20	20	27.1	20	20	28.7	269.2	82.2	20	20
25.48	20	60.24	54.2	903	247.7			28.3	20	35.84	39.9	339.6	109.2
94.09	32.1	69.92	62.1	1983	578.4			38.91	23.8	109.8	57.4	2832	522.3
147.5	161.5	212.5	188	3300	1392.8			238.7	116.4	146.8	108.7	4062	773.1

## Sheet: Fig. 2B
Serum nAb Titers (NT50)
Ancestral						XBB.1.5						SARS-CoV-1
BC mRNA		Clec9AOMNI		Naïve		BC mRNA		Clec9AOMNI		Naïve		BC mRNA		Clec9AOMNI		Naïve
1M	6M	1M	6M	1M	6M	1M	6M	1M	6M	1M	6M	1M	6M	1M	6M	1M	6M
352.6	206.7	1250	1923	20	20	40	20	544	458.4	20	20	20	20	108.2	83.7	20	20
368	226.5	2575	1995	20	20	101.8	50.3	958.2	1182	20	20	20	20	160.5	127.6	20	20
908	372.5	2745	2175	20	20	110.3	57.5	1853	1230	20	20	20	20	292.2	379.7	20	20
1060	403.4	3353	3343	20	20	243.3	90.6	2652	3609	20	20	20	20	397.1	661.3	20	20
1100	682.5	4096	4507			856	137.7	3431	4937			35.2	20	680.6	688.2
2211	825	4400	4814			1051	221.1	5494	5194			47.4	21.3	1224	932.8
3109	1499	7585	6580			1605	453.2	5934	12616			61.35	88.9	2568	2935

## Sheet: Fig. 2C
Spleen RBD+ swIg+ B cells (% out of total swIg+ B cells)
BC mRNA	Clec9AOMNI	Naïve
0.074	0.154	0
0.064	0.194	0.009
0.094	0.104	0.006
0.064	0.194
0.064	0.174
Cross-reactivity to XBB.1.5 and/or SARS-CoV-1 RBD (% out of RBD+ swIg+ B cells)
BC mRNA				Clec9AOMNI
Ancestral+	Ancestral+ XBB.1.5+	XBB.1.5+ SARS-CoV-1+	Ancestral+ XBB.1.5+ SARS-CoV-1+	Ancestral+	Ancestral+ XBB.1.5+	XBB.1.5+ SARS-CoV-1+	Ancestral+ XBB.1.5+ SARS-CoV-1+
56.2	43.8	0	0	29.14	54.2	8.33	8.33
36.65	57.1	0	6.25	23.58	52.9	8.82	14.7
14.28	76.2	4.76	4.76	10.56	64.7	7.14	17.6
35.7	64.3	0	0	12.9	35.5	12.9	38.7
19.12	75	5.88	0	9.4	53.8	21.4	15.4

## Sheet: Fig. 2D
Spleen AIM+ TFH cells (% out of total TFH cells)
BC mRNA	Clec9AOMNI	Naïve
0	1.16	0
0.8	1.49	0
0	4.2	0.69
0	0.6
0	2.16

## Sheet: Fig. 2E
Spleen RBD+ GC B cells (% out of total GC B cells)
BC mRNA	Clec9AOMNI	Naïve
0	0.98	0
0	0.39	0
0	0.33	0
0	0.5
0.46	0.44

## Sheet: Fig. 2F
Bone marrow RBD-specific IgG+ LLPC vs non-LLPC (% out of total IgG)
BC mRNA		Clec9AOMNI		Naïve
LLPC	Non-LLPC	LLPC	Non-LLPC	LLPC	Non-LLPC
1.12846	2.17778	8.99047	10.4579	0	0
0.596905	2.69231	7.49135	7.60766	0	0
1.34682	1.81303	7.59334	8.85522	0	0
1.02406	2.22771	8.02505	8.97359
LLPC:non-LLPC ratio
BC mRNA	Clec9AOMNI
0.518169	0.859682
0.221708	0.984712
0.742856	0.857499
0.459693	0.894296

## Sheet: Fig. 2H
Lung BA.1 viral titer (Log PFU/mL lung homogenate)
Non-boosted	BC mRNA		Clec9AOMNI		Naïve
	1M	6M	1M	6M	1M	6M
3.68124	2.60206	3.716	1.69897	1.69897	4.94201	4.97772
3.716	2	3.60206	2.30103	3.04139	4.77815	4.65321
3.50515	1.69897	3.07918	2.60206	2	5	4.94201
3.30103	2.47712	2.47712	1.69897	2.90309	4.74036	5.09691
		3.20412		2.47712

## Sheet: Fig. 3B
Serum anti-RBD IgG Titers
BC mRNA			Clec9AOMNI			Naïve
Ancestral	XBB.1.5	SARS-CoV-1	Ancestral	XBB.1.5	SARS-CoV-1	Ancestral	XBB.1.5	SARS-CoV-1
100875	22199	4595	137040	51929	82785	200	200	200
53858	9522	200	47800	26679	4371	200	200	200
28462	18496	1722	82672	12168	33310	200	200	200
48485	15664	10567	87122	50344	62206
50155	26555	3058	89868	74917	23268
13093	5613	2084	420097	320224	204626

## Sheet: Fig. 3C
Spleen and Bone marrow RBD-specific IgG+ ASC (SFU)
Spleen
BC mRNA			Clec9AOMNI			Naïve
Ancestral	XBB.1.5	SARS-CoV-1	Ancestral	XBB.1.5	SARS-CoV-1	Ancestral	XBB.1.5	SARS-CoV-1
103	68	30	578	291	118	3	2	2
79	65	23	118	106	50	7	0	7
130	47	12	228	81	78	5	1	5
55	24	25	221	129	40
96	69	17	372	311	123
Bone Marrow
BC mRNA			Clec9AOMNI			Naïve
Ancestral	XBB.1.5	SARS-CoV-1	Ancestral	XBB.1.5	SARS-CoV-1	Ancestral	XBB.1.5	SARS-CoV-1
258	177	65	724	569	382	9	5	4
303	181	80	686	601	540	6	9	7
321	199	56	300	238	155	8	7	6
229	127	69	565	375	357
517	271	73	526	252	250

## Sheet: Fig. 3D
BALF anti-RBD IgG Titers
BC mRNA			Clec9AOMNI			Naïve
Ancestral	XBB.1.5	SARS-CoV-1	Ancestral	XBB.1.5	SARS-CoV-1	Ancestral	XBB.1.5	SARS-CoV-1
768	135	20	4741	1605	2054	20	20	20
1371	548.5	234.5	1550	766.3	441	20	20	20
2699	1712	91.83	1281	806.7	571.3	20	20	20
280.6	164.7	20	2609	2227	832.4
52.06	20	20	4020	3214	1855
167.2	49.8	20	2753	1420	1191

[truncated: 61 more sheets: Fig. 3E, Fig. 3F, Fig. 3G, Fig. 3H, Fig. 4B, Fig. 4C, Fig. 4D, Fig. 4E, Fig. 4F, Fig. 4G, Fig. 4H, Fig. 5B, Fig. 5C, Fig. 5D, Fig. 5E, Fig. 5F, Fig. 5G, Fig. 5H, Fig. 5I, Fig. 6B …]
